# Supplementary material for: Running-induced neurogenesis reduces CA1 perineuronal net density without substantial temporal delay
Source: Mol Brain. 2024 Sep 2;17:64. doi: 10.1186/s13041-024-01138-x (PMC11370122; doi:10.1186/s13041-024-01138-x)
Supplement: Supplementary file 1 — Supplementary Material 1 [file 13041_2024_1138_MOESM1_ESM.xlsx]

## Sheet: Fig 1a
Running (km/hour)
Male
1 week																								2 weeks																								4 weeks
ZT0	ZT1	ZT2	ZT3	ZT4	ZT5	ZT6	ZT7	ZT8	ZT9	ZT10	ZT11	ZT12	ZT13	ZT14	ZT15	ZT16	ZT17	ZT18	ZT19	ZT20	ZT21	ZT22	ZT23	ZT0	ZT1	ZT2	ZT3	ZT4	ZT5	ZT6	ZT7	ZT8	ZT9	ZT10	ZT11	ZT12	ZT13	ZT14	ZT15	ZT16	ZT17	ZT18	ZT19	ZT20	ZT21	ZT22	ZT23	ZT0	ZT1
0.605085	0.492739	0.100659	0.043355	0	0	0	0.260884	0.006409	0	0.016965	0.232232	0.548158	0.651079	0.736281	0.882934	0.600561	0.708006	0.631098	0.232609	0.453154	0.748722	0.739297	0.649194	0.801879	0.481429	0.347217	0.004901	0.159471	0	0.098774	0	0.000377	0.236002	0	0.006786	0.925158	1.12384	1.09481	1.13364	1.01715	0.834678	0.798109	0.928174	0.692172	0.609609	0.875771	1.03147	0.473889	0.820729
0.755131	0.990379	1.19509	0	0.000377	0.434681	0.005655	0.231478	0.025636	0.338169	0.062959	0.030537	1.05409	1.02582	1.24561	0.925535	1.23128	0.584727	0.713284	0.150423	0.429026	0.006786	0.428272	0.763048	0.213382	0	0.015834	0	0.155324	1.0326	0.006409	0.061828	0.16965	0.296699	0.215267	0.340431	0.710268	1.08011	1.28444	1.04731	1.00546	1.28142	1.35607	1.46955	1.09142	0.228462	0.582465	0.38077	0.721578	0
0.831285	0.574925	1.48161	2.58358	1.14947	1.1114	1.20376	0.004524	0	0.027144	0.983593	0.023751	0.819975	1.20866	1.06729	1.03863	1.1129	0.827138	0.887835	0.976053	0.914602	0.23751	1.07143	0.838825	0.789815	0.605839	0.201695	0.349479	0.04147	0.337415	0	0.102544	0.000754	0	0.125164	0.136097	0.476151	1.01036	1.10574	1.24259	0.96512	1.03373	0.926666	0.82563	0.86333	0.914225	0.934206	0.968513	0.915733	1.14796
1.05258	0.819598	0.198679	0.016211	0.126672	0.202072	0.663897	0.000377	0.667667	0.570401	0.006786	0.091611	1.0047	1.18566	1.10913	1.34627	1.09179	0.878033	0.960973	1.15023	0.982085	0.071253	0.822237	1.04655	0.776997	0.505557	0.01131	0.074269	0.013572	0.087841	0.07917	0.002262	0.055419	0.408291	2.11648	0.695942	0.886704	1.18416	1.3048	1.14156	0.856921	1.04278	0.967005	1.03637	0.917618	0.727233	0.760409	0.743067	0.300846	1.23166
1.33986	1.14043	0.788684	0.228085	1.24561	0.810927	0.621296	0	0.058435	0	0.067483	0.004524	0.950794	1.35532	1.19735	1.33345	1.16795	1.17096	1.18755	1.27501	0.531193	1.19132	1.00433	1.02996	0.994149	0.864084	0.351741	0.000377	0.001131	0	0.476528	0	0	0	0.474266	0.073892	0.687271	1.1687	1.32063	1.12723	1.16116	1.05447	1.41186	0.631098	0.93496	1.14608	0.861068	0.754	0.634491	1.27803
0.22243	0.236002	0.002639	0.021866	0	0.023751	0.002639	0	0.008671	0.000377	0.373607	0.295191	0.837694	1.07973	1.12007	1.14646	1.31347	1.24485	1.08802	1.20037	0.772096	0.950794	0.849758	0.562484	0.950417	0.896129	0.466726	0.051649	0.000377	0.167011	0.002262	0.224315	0.029783	0.014703	1.41639	0.069745	1.07068	1.19697	0.972283	1.25843	1.05522	1.2015	1.1506	1.20225	1.01451	0.661258	1.03939	0.982839	1.24712	1.61959
1.21206	0.616772	0.000754	0.06786	0	0.057681	0	0.151931	0.012818	0.138736	0.593775	0.601692	0.652587	0.6032	0.631475	0.510458	1.29537	1.1442	1.43071	1.41186	1.32855	1.24523	1.28972	1.03901	0.687271	0.605462	0.770588	0.813943	0.426387	0.001885	0.232609	0.714415	0.001885	0.119509	0.006409	0.001508	0.931567	0.829777	0.95381	0.993018	0.928928	0.951925	1.0737	0.930059	0.838825	0.816582	0.776997	0.924404	0.556829	0
																								0.681993	0.600561	0.219791	0.343824	0.289536	0.134212	2.16172	0.882934	0.099528	0.138359	0.530439	0.147407	0.610363	1.11743	1.19811	1.11743	1.3523	1.0507	1.18152	1.18265	1.09405	0.937222	1.14457	0.904423	1.90611	1.53741
																								0.636753	0.450892	0.055796	0.112346	0.065975	0.000754	0	0.095004	0	0.006786	0.231478	0.013572	0.962104	1.04052	0.996034	0.89349	0.891982	0.747591	1.26634	1.07256	0.855413	0.495001	1.2671	0.720447	0.624689	0.194532
																								0.652587	0.167011	0.041847	0.117624	0.096512	0.002639	0.047125	0.217906	0	0	0.347971	0.843349	0.714415	1.19057	1.1491	1.36662	1.05862	0.994149	1.01413	0.564369	0.077662	0	0.144391	0.419601	0.843726	0.150423
																								0.464087	0	0	0.464841	0.74646	0.010179	0.609232	0.227708	0.01885	0.019604	0.22243	0.028275	0.998296	1.3048	1.2245	1.34438	1.3768	1.2916	1.01111	1.3146	1.54796	1.21394	1.09142	0.876525	1.31648	2.24654
																								0.110461	0	0	0	0	0	0	0	0	0	0.465218	0.255606	0.952302	1.3572	1.31837	1.33269	1.22864	1.15965	1.21696	1.46955	0.988117	0.895752	0.832039	0.883688	0.122148	0
																								1.0458	0.550043	0.010556	0.044486	0.003393	1.61469	2.58848	0.165503	0.107445	0.088218	0	0	0.864838	1.27087	1.39038	1.36625	1.37793	1.34024	0.940238	1.24598	1.53137	1.38548	1.22073	1.14306	0.964366	2.04749
																								1.00244	0.961727	0.47879	0.822991	0.453908	1.44843	0.24882	0	0	0	0.23751	0.485199	0.461071	0.551174	0.727233	0.858052	1.33006	1.24825	1.35192	1.26031	0.804518	0.739674	1.37002	0.947778	2.01808	1.22638
																																																0.661258	0
																																																0.277095	0.02262
																																																0.59189	0.62959
																																																0.935714	2.049
																																																1.02092	1.90159
																																																0	0
																																																0.913471	0.315549
																																																0.479921	0.35815
																																																0.611117	1.33043
																																																0.842218	0.641654
																																																0.669175	0.361543
																																																0.997165	1.83373
																																																0.283127	0.427518
																																																0.857675	0.000377
[truncated: 94 more columns]

## Sheet: Fig 1c
EdU+ cell density (EdU+/mm2)
Male				Female
Control	1 week	2 weeks	4 weeks	Control	1 week	2 weeks	4 weeks
293.969	322.824	423.879	360.905	318.397	408.583	474.653	436.251
265.416	378.739	460.424	451.088	177.898	294.351	478.714	552.194
316.565	421	329.856	523.072	360.866	180.751	500.259
190.351	208.855	472.216	557.844	384.204	347.61	413.888	403.901
244.3	289.431	491.582	398.882	219.233	202.079	393.48	472.071

## Sheet: Fig 1e
Perineuronal net expression density (PNN+/mm2)
Male				Female
Control	1 week	2 weeks	4 weeks	Control	1 week	2 weeks	4 weeks
71.73	86.7347	52.4738	59.1497		65.1106	75.8226	60.7595
80.3213	93.6228	62.0438	56.2771	92.7835	74.0741	63.1001	69.6379
85.0547	93.199	46.1957	57.5843	73.8916	74.813	67.0827	63.6238
78.7097	72.7056	31.4208	45.1613	81.2772	88.1119	51.3176	70.9356
97.7836	56.4334	54.4747	49.2228	82.8313	82.0981	53.6585	56.4399

## Sheet: Fig 1f
Paired EdU and PNN densities in male and female mice
Male		Female
EdU/mm2	PNN/mm2	EdU/mm2	PNN/mm2
293.969	71.73	177.898	92.7835
265.416	80.3213	360.866	73.8916
316.565	85.0547	384.204	81.2772
190.351	78.7097	219.233	82.8313
244.3	97.7836	408.583	65.1106
322.824	86.7347	294.351	74.0741
378.739	93.6228	180.751	74.813
421	93.199	347.61	88.1119
208.855	72.7056	202.079	82.0981
289.431	56.4334	474.653	75.8226
423.879	52.4738	478.714	63.1001
460.424	62.0438	500.259	67.0827
329.856	46.1957	413.888	51.3176
472.216	31.4208	393.48	53.6585
491.582	54.4747	436.251	60.7595
360.905	59.1497	552.194	69.6379
451.088	56.2771	403.901	70.9356
523.072	57.5843	472.071	56.4399
557.844	45.1613
398.882	49.2228
